# Supplementary material for: Prognostic Value of Chromatin Structure Typing in Early-Stage Non-Small Cell Lung Cancer
Source: Cancers (Basel). 2023 Jun 13;15(12):3171. doi: 10.3390/cancers15123171 (PMC10296610; doi:10.3390/cancers15123171)
Supplement: Supplementary file 1 [file cancers-15-03171-s001.zip]

Archive with 1 entries (1 files):
- cancers-2407168-supplementary.pdf
